# Supplementary material for: A Systematic Review and Meta-Analyses of Interventional Clinical Trial Studies for Gene Therapies for the Inherited Retinal Degenerations (IRDs)
Source: Biomolecules. 2021 May 19;11(5):760. doi: 10.3390/biom11050760 (PMC8160708; doi:10.3390/biom11050760)
Supplement: Supplementary file 1 [file biomolecules-11-00760-s001.zip]

Archive with 1 entries (1 files):
- biomolecules-1157391-supplementary.pdf
